# Supplementary material for: Visceral Adiposity Is Associated with Elevated Interleukin-1 Receptor Antagonist Levels and Anxiety Symptoms in Schizophrenia
Source: Int J Mol Sci. 2026 Jul 17;27(14):6351. doi: 10.3390/ijms27146351 (PMC13410328; doi:10.3390/ijms27146351)
Supplement: Supplementary file 1 [file ijms-27-06351-s001.zip]

Archive with 1 entries (1 files):
- ijms-4396214-supplementary.pdf
